# Supplementary material for: A simple mechanistic terminology of psychoactive drugs: a proposal
Source: Naunyn Schmiedebergs Arch Pharmacol. 2020 Jun 13;393(8):1331–9. doi: 10.1007/s00210-020-01918-x (PMC7351828; doi:10.1007/s00210-020-01918-x)
Supplement: Supplementary file 2 — (XLSX 32 kb) [file 210_2020_1918_MOESM2_ESM.xlsx]

## Sheet: 1A-anticonvulsant
Search query: (anticonvulsant[Title/Abstract]) OR (anticonvulsants[Title/Abstract])
Title/Abstracts; F:(MEDLINE / Journal Article)				SEARCH:08.05.2020
Year	Count	Number of Citations / year (thsd)	Normalized Count (‰)
1965	99	151635	0.652884			Detailed Indexing Statistics: 1965-2017
1966	38	164545	0.23094			https://www.nlm.nih.gov/bsd/index_stats_comp.html
1967	46	168310	0.273305			https://www.nlm.nih.gov/bsd/medline_pubmed_production_stats.html
1968	47	192923	0.243621
1969	56	210602	0.265904
1970	59	210000	0.280952
1971	84	224619	0.373967
1972	88	233377	0.377072
1973	102	207816	0.490819
1974	111	224318	0.494833
1975	202	220800	0.914855
1976	202	320700	0.629872
1977	241	259980	0.926994
1978	215	232563	0.924481
1979	264	254210	1.03851
1980	249	266730	0.933528
1981	296	279105	1.06053
1982	282	282950	0.996643
1983	334	310445	1.07587
1984	359	306263	1.1722
1985	377	307333	1.22668
1986	408	316585	1.28875
1987	383	326162	1.17426
1988	383	329019	1.16407
1989	421	372806	1.12927
1990	452	391172	1.1555
1991	420	363344	1.15593
1992	432	401562	1.0758
1993	395	376312	1.04966
1994	438	367877	1.19062
1995	451	392354	1.14947
1996	436	322825	1.35058
1997	393	519012	0.757208
1998	451	411921	1.09487
1999	485	434000	1.11751
2000	526	442000	1.19005
2001	463	463000	1
2002	513	502000	1.02191
2003	521	526000	0.990494
2004	616	571000	1.07881
2005	562	606000	0.927393
2006	580	623089	0.930846
2007	631	670943	0.940467
2008	593	671904	0.882567
2009	633	712675	0.888203
2010	679	699420	0.970804
2011	638	724831	0.880205
2012	682	760903	0.896303
2013	683	734052	0.930452
2014	671	765850	0.876151
2015	722	806326	0.895419
2016	636	869666	0.731315
2017	582	813598	0.715341
2018	576	904636	0.63672
2019	383	956390	0.400464
2020	26

## Sheet: 1B-antiepileptic
Search query: (antiepileptic[Title/Abstract]) OR (antiepileptics[Title/Abstract])
Title/Abstracts; F:(MEDLINE / Journal Article)				SEARCH:08.05.2020
Year	Count	Number of Citations / year (thsd)	Normalized Count (‰)
1965	22	151635	0.145085
1966	16	164545	0.0972378
1967	13	168310	0.0772384
1968	14	192923	0.0725678
1969	23	210602	0.109211
1970	17	210000	0.0809524
1971	24	224619	0.106848
1972	24	233377	0.102838
1973	35	207816	0.168418
1974	36	224318	0.160486
1975	89	220800	0.40308
1976	68	320700	0.212036
1977	86	259980	0.330795
1978	83	232563	0.356893
1979	100	254210	0.393376
1980	106	266730	0.397406
1981	99	279105	0.354705
1982	94	282950	0.332214
1983	169	310445	0.54438
1984	145	306263	0.473449
1985	150	307333	0.48807
1986	165	316585	0.521187
1987	168	326162	0.515081
1988	202	329019	0.613946
1989	218	372806	0.584755
1990	261	391172	0.667226
1991	281	363344	0.773372
1992	341	401562	0.849184
1993	320	376312	0.850358
1994	340	367877	0.924222
1995	343	392354	0.874211
1996	413	322825	1.27933
1997	414	519012	0.797669
1998	446	411921	1.08273
1999	485	434000	1.11751
2000	589	442000	1.33258
2001	555	463000	1.1987
2002	596	502000	1.18725
2003	666	526000	1.26616
2004	723	571000	1.2662
2005	790	606000	1.30363
2006	903	623089	1.44923
2007	977	670943	1.45616
2008	1014	671904	1.50914
2009	1012	712675	1.42
2010	1003	699420	1.43405
2011	1155	724831	1.59347
2012	1231	760903	1.61781
2013	1298	734052	1.76827
2014	1275	765850	1.66482
2015	1340	806326	1.66186
2016	1383	869666	1.59027
2017	1375	813598	1.69002
2018	1369	904636	1.51332
2019	865	956390	0.904443
2020	4

## Sheet: 1C-mood stabilizer
Search query: ("mood stabilizer"[Title/Abstract]) OR ("mood stabilizers"[Title/Abstract]) OR ("mood-stabilizing drug"[Title/Abstract]) OR ("mood-stabilizing drugs"[Title/Abstract])
Title/Abstracts; F:(MEDLINE / Journal Article)				SEARCH:08.05.2020
Year	Count	Number of Citations / year (thsd)	Normalized Count (‰)
1965	0	151635	0
1966	0	164545	0
1967	0	168310	0
1968	0	192923	0
1969	0	210602	0
1970	0	210000	0
1971	0	224619	0
1972	0	233377	0
1973	0	207816	0
1974	0	224318	0
1975	0	220800	0
1976	0	320700	0
1977	0	259980	0
1978	0	232563	0
1979	0	254210	0
1980	0	266730	0
1981	0	279105	0
1982	1	282950	0.00353419
1983	0	310445	0
1984	0	306263	0
1985	0	307333	0
1986	0	316585	0
1987	2	326162	0.00613192
1988	1	329019	0.00303934
1989	0	372806	0
1990	3	391172	0.00766926
1991	2	363344	0.00550443
1992	3	401562	0.00747083
1993	11	376312	0.0292311
1994	10	367877	0.027183
1995	18	392354	0.0458769
1996	24	322825	0.0743437
1997	27	519012	0.0520219
1998	40	411921	0.097106
1999	73	434000	0.168203
2000	82	442000	0.18552
2001	106	463000	0.228942
2002	112	502000	0.223108
2003	156	526000	0.296578
2004	146	571000	0.255692
2005	161	606000	0.265677
2006	184	623089	0.295303
2007	192	670943	0.286164
2008	188	671904	0.279802
2009	197	712675	0.276423
2010	178	699420	0.254497
2011	205	724831	0.282825
2012	188	760903	0.247075
2013	205	734052	0.279272
2014	223	765850	0.29118
2015	168	806326	0.208352
2016	171	869666	0.196627
2017	183	813598	0.224927
2018	133	904636	0.14702
2019	89	956390	0.0930583
2020	8

## Sheet: 1D-antidepressant
Search query: (antidepressant[Title/Abstract]) OR (antidepressants[Title/Abstract]) OR ("antidepressive drug"[Title/Abstract]) OR ("antidepressive drugs"[Title/Abstract])
Title/Abstracts; F:(MEDLINE / Journal Article)
1965	70	151635	0.461635
1966	50	164545	0.303868	Search:08.05.2020
1967	54	168310	0.320837
1968	49	192923	0.253987
1969	70	210602	0.332381
1970	57	210000	0.271429
1971	92	224619	0.409582
1972	94	233377	0.402782
1973	79	207816	0.380144
1974	137	224318	0.61074
1975	248	220800	1.12319
1976	287	320700	0.894917
1977	272	259980	1.04623
1978	296	232563	1.27277
1979	336	254210	1.32174
1980	391	266730	1.4659
1981	444	279105	1.5908
1982	530	282950	1.87312
1983	572	310445	1.84252
1984	566	306263	1.84808
1985	605	307333	1.96855
1986	583	316585	1.84153
1987	576	326162	1.76599
1988	592	329019	1.79929
1989	693	372806	1.85888
1990	687	391172	1.75626
1991	724	363344	1.9926
1992	768	401562	1.91253
1993	765	376312	2.03289
1994	775	367877	2.10668
1995	822	392354	2.09505
1996	832	322825	2.57725
1997	981	519012	1.89013
1998	1014	411921	2.46164
1999	1145	434000	2.63825
2000	1240	442000	2.80543
2001	1311	463000	2.83153
2002	1409	502000	2.80677
2003	1553	526000	2.95247
2004	1692	571000	2.96322
2005	1893	606000	3.12376
2006	2029	623089	3.25636
2007	2139	670943	3.18805
2008	2297	671904	3.41864
2009	2314	712675	3.24692
2010	2486	699420	3.55437
2011	2663	724831	3.67396
2012	2773	760903	3.64435
2013	2953	734052	4.02288
2014	2945	765850	3.8454
2015	3009	806326	3.73174
2016	3031	869666	3.48525
2017	2958	813598	3.6357
2018	2883	904636	3.18692
2019	1844	956390	1.92808
2020	93

## Sheet: 1E-antipsychotic
Search query: (antipsychotic[Title/Abstract]) OR (antipsychotics[Title/Abstract])
Title/Abstracts; F:(MEDLINE / Journal Article)				SEARCH:08.05.2020
Year	Count	Number of Citations / year (thsd)	Normalized Count (‰)
1965	3	151635	0.0197844
1966	6	164545	0.0364642
1967	4	168310	0.0237657
1968	11	192923	0.0570176
1969	10	210602	0.0474829
1970	12	210000	0.0571429
1971	11	224619	0.0489718
1972	10	233377	0.0428491
1973	23	207816	0.110675
1974	33	224318	0.147113
1975	77	220800	0.348732
1976	91	320700	0.283754
1977	102	259980	0.392338
1978	116	232563	0.49879
1979	104	254210	0.409111
1980	100	266730	0.374911
1981	100	279105	0.358288
1982	111	282950	0.392295
1983	127	310445	0.40909
1984	133	306263	0.434267
1985	140	307333	0.455532
1986	139	316585	0.439061
1987	129	326162	0.395509
1988	170	329019	0.516687
1989	197	372806	0.528425
1990	219	391172	0.559856
1991	198	363344	0.544938
1992	236	401562	0.587705
1993	260	376312	0.690916
1994	304	367877	0.826363
1995	332	392354	0.846175
1996	429	322825	1.32889
1997	485	519012	0.934468
1998	535	411921	1.29879
1999	660	434000	1.52074
2000	685	442000	1.54977
2001	788	463000	1.70194
2002	923	502000	1.83865
2003	1091	526000	2.07414
2004	1242	571000	2.17513
2005	1363	606000	2.24917
2006	1510	623089	2.42341
2007	1657	670943	2.46966
2008	1712	671904	2.54798
2009	1601	712675	2.24647
2010	1713	699420	2.44917
2011	1926	724831	2.65717
2012	1970	760903	2.58903
2013	2029	734052	2.76411
2014	1965	765850	2.56578
2015	1989	806326	2.46674
2016	2029	869666	2.33308
2017	2083	813598	2.56023
2018	1938	904636	2.1423
2019	1121	956390	1.17212
2020	53

## Sheet: 1F-neuroleptic
Search query: (neuroleptic[Title/Abstract]) OR (neuroleptics[Title/Abstract])
Title/Abstracts; F:(MEDLINE / Journal Article)				SEARCH:08.05.2020
Year	Count	Number of Citations / year (thsd)	Normalized Count (‰)
1965	68	151635	0.448445
1966	63	164545	0.382874
1967	67	168310	0.398075
1968	55	192923	0.285088
1969	82	210602	0.38936
1970	95	210000	0.452381
1971	79	224619	0.351707
1972	97	233377	0.415637
1973	106	207816	0.510067
1974	103	224318	0.45917
1975	213	220800	0.964674
1976	307	320700	0.957281
1977	223	259980	0.857758
1978	351	232563	1.50927
1979	354	254210	1.39255
1980	382	266730	1.43216
1981	377	279105	1.35075
1982	398	282950	1.40661
1983	422	310445	1.35934
1984	449	306263	1.46606
1985	471	307333	1.53254
1986	512	316585	1.61726
1987	462	326162	1.41647
1988	468	329019	1.42241
1989	544	372806	1.4592
1990	518	391172	1.32423
1991	538	363344	1.48069
1992	533	401562	1.32732
1993	525	376312	1.39512
1994	525	367877	1.42711
1995	547	392354	1.39415
1996	529	322825	1.63866
1997	517	519012	0.996123
1998	459	411921	1.11429
1999	525	434000	1.20968
2000	489	442000	1.10633
2001	432	463000	0.933045
2002	399	502000	0.794821
2003	428	526000	0.813688
2004	414	571000	0.725044
2005	376	606000	0.620462
2006	323	623089	0.518385
2007	304	670943	0.453094
2008	263	671904	0.391425
2009	287	712675	0.402708
2010	261	699420	0.373166
2011	240	724831	0.331112
2012	207	760903	0.272045
2013	217	734052	0.295619
2014	183	765850	0.23895
2015	187	806326	0.231916
2016	195	869666	0.224224
2017	182	813598	0.223698
2018	137	904636	0.151442
2019	93	956390	0.0972407
2020	6
