# Supplementary material for: A simple mechanistic terminology of psychoactive drugs: a proposal
Source: Naunyn Schmiedebergs Arch Pharmacol. 2020 Jun 13;393(8):1331–9. doi: 10.1007/s00210-020-01918-x (PMC7351828; doi:10.1007/s00210-020-01918-x)
Supplement: Supplementary file 3 — (XLSX 34 kb) [file 210_2020_1918_MOESM3_ESM.xlsx]

## Sheet: 2A-first-gen. antipsychotic
("first-generation antipsychotic"[Title/Abstract]) OR ("first-generation antipsychotics"[Title/Abstract]) OR ("first-generation neuroleptic"[Title/Abstract]) OR ("first-generation neuroleptics"[Title/Abstract])
Title/Abstracts; F:(MEDLINE / Journal Article)				SEARCH:08.05.2020
Year	Count	Number of Citations / year (thsd)	Normalized Count (‰)
1965		151635	0
1966		164545	0
1967		168310	0
1968		192923	0
1969		210602	0
1970		210000	0
1971		224619	0
1972		233377	0
1973		207816	0
1974		224318	0
1975		220800	0
1976		320700	0
1977		259980	0
1978		232563	0
1979		254210	0
1980		266730	0
1981		279105	0
1982		282950	0
1983		310445	0
1984		306263	0
1985		307333	0
1986		316585	0
1987		326162	0
1988		329019	0
1989		372806	0
1990		391172	0
1991		363344	0
1992		401562	0
1993		376312	0
1994		367877	0
1995		392354	0
1996		322825	0
1997		519012	0
1998		411921	0
1999		434000	0
2000		442000	0
2001	2	463000	0.00431965
2002	2	502000	0.00398406
2003	11	526000	0.0209125
2004	23	571000	0.0402802
2005	21	606000	0.0346535
2006	42	623089	0.0674061
2007	36	670943	0.0536558
2008	65	671904	0.09674
2009	50	712675	0.0701582
2010	55	699420	0.0786366
2011	51	724831	0.0703612
2012	69	760903	0.0906817
2013	70	734052	0.0953611
2014	54	765850	0.0705099
2015	71	806326	0.0880537
2016	51	869666	0.0586432
2017	64	813598	0.0786629
2018	32	904636	0.0353733
2019	32	956390	0.0334592
2020	0

## Sheet: 2B-sec.-gen. antipsychotic
("second-generation antipsychotic"[Title/Abstract]) OR ("second-generation antipsychotics"[Title/Abstract]) OR ("second-generation neuroleptic"[Title/Abstract]) OR ("second-generation neuroleptics"[Title/Abstract])
Title/Abstracts; F:(MEDLINE / Journal Article)
Year	Count	Number of Citations / year (thsd)	Normalized Count (‰)
1965		151635	0
1966		164545	0		Search:8.5.2020
1967		168310	0
1968		192923	0
1969		210602	0
1970		210000	0
1971		224619	0
1972		233377	0
1973		207816	0
1974		224318	0
1975		220800	0
1976		320700	0
1977		259980	0
1978		232563	0
1979		254210	0
1980		266730	0
1981		279105	0
1982		282950	0
1983	1	310445	0.00322118
1984	0	306263	0
1985	0	307333	0
1986	0	316585	0
1987	0	326162	0
1988	0	329019	0
1989	0	372806	0
1990	0	391172	0
1991	0	363344	0
1992	0	401562	0
1993	0	376312	0
1994	0	367877	0
1995	0	392354	0
1996	0	322825	0
1997	1	519012	0.00192674
1998	2	411921	0.0048553
1999	6	434000	0.0138249
2000	3	442000	0.00678733
2001	9	463000	0.0194384
2002	11	502000	0.0219124
2003	4	526000	0.00760456
2004	54	571000	0.0945709
2005	104	606000	0.171617
2006	106	623089	0.17012
2007	150	670943	0.223566
2008	194	671904	0.288732
2009	170	712675	0.238538
2010	191	699420	0.273083
2011	228	724831	0.314556
2012	228	760903	0.299644
2013	236	734052	0.321503
2014	207	765850	0.270288
2015	206	806326	0.25548
2016	176	869666	0.202377
2017	190	813598	0.233531
2018	169	904636	0.186815
2019	101	956390	0.105605
2020	1

## Sheet: 2C-typ. antipsychotic
("typical antipsychotic"[Title/Abstract]) OR ("typical antipsychotics"[Title/Abstract]) OR ("typical neuroleptic"[Title/Abstract]) OR ("typical neuroleptics"[Title/Abstract])
Title/Abstracts; F:(MEDLINE / Journal Article)
Year	Count	Number of Citations / year (thsd)	Normalized Count (‰)
1965		151635	0
1966		164545	0		Search: 08.05.20
1967		168310	0
1968		192923	0
1969		210602	0
1970		210000	0
1971		224619	0
1972		233377	0
1973		207816	0
1974		224318	0
1975	4	220800	0.0181159
1976	2	320700	0.00623636
1977	1	259980	0.00384645
1978	2	232563	0.00859982
1979	2	254210	0.00786751
1980	4	266730	0.0149964
1981	3	279105	0.0107486
1982	1	282950	0.00353419
1983	4	310445	0.0128847
1984	4	306263	0.0130607
1985	5	307333	0.016269
1986	9	316585	0.0284284
1987	5	326162	0.0153298
1988	2	329019	0.00607868
1989	12	372806	0.0321883
1990	9	391172	0.0230078
1991	12	363344	0.0330266
1992	28	401562	0.0697277
1993	32	376312	0.0850358
1994	31	367877	0.0842673
1995	34	392354	0.0866564
1996	66	322825	0.204445
1997	46	519012	0.0886299
1998	64	411921	0.15537
1999	96	434000	0.221198
2000	86	442000	0.19457
2001	87	463000	0.187905
2002	106	502000	0.211155
2003	116	526000	0.220532
2004	123	571000	0.215412
2005	140	606000	0.231023
2006	133	623089	0.213453
2007	148	670943	0.220585
2008	117	671904	0.174132
2009	94	712675	0.131897
2010	74	699420	0.105802
2011	92	724831	0.126926
2012	67	760903	0.0880533
2013	70	734052	0.0953611
2014	59	765850	0.0770386
2015	50	806326	0.0620097
2016	52	869666	0.0597931
2017	50	813598	0.0614554
2018	50	904636	0.0552708
2019	25	956390	0.02614
2020	1

## Sheet: 2D-atyp. antipsychotic
("atypical antipsychotic"[Title/Abstract]) OR ("atypical antipsychotics"[Title/Abstract]) OR ("atypical neuroleptic"[Title/Abstract]) OR ("atypical neuroleptics"[Title/Abstract])
Title/Abstracts; F:(MEDLINE / Journal Article)
Year	Count	Number of Citations / year (thsd)	Normalized Count (‰)
1965		151635	0
1966		164545	0		Search date: 08.05.2020
1967		168310	0
1968		192923	0
1969		210602	0
1970		210000	0
1971		224619	0
1972		233377	0
1973		207816	0
1974		224318	0
1975	1	220800	0.00452899
1976	1	320700	0.00311818
1977	1	259980	0.00384645
1978	2	232563	0.00859982
1979	5	254210	0.0196688
1980	7	266730	0.0262438
1981	5	279105	0.0179144
1982	6	282950	0.0212052
1983	17	310445	0.0547601
1984	16	306263	0.0522427
1985	15	307333	0.048807
1986	14	316585	0.0442219
1987	19	326162	0.0582533
1988	22	329019	0.0668654
1989	31	372806	0.0831532
1990	43	391172	0.109926
1991	56	363344	0.154124
1992	70	401562	0.174319
1993	77	376312	0.204617
1994	104	367877	0.282703
1995	87	392354	0.221739
1996	153	322825	0.473941
1997	161	519012	0.310205
1998	221	411921	0.536511
1999	283	434000	0.652074
2000	303	442000	0.68552
2001	335	463000	0.723542
2002	424	502000	0.844622
2003	506	526000	0.961977
2004	600	571000	1.05079
2005	642	606000	1.05941
2006	604	623089	0.969364
2007	598	670943	0.891283
2008	532	671904	0.79178
2009	469	712675	0.658084
2010	454	699420	0.649109
2011	479	724831	0.660844
2012	473	760903	0.62163
2013	465	734052	0.63347
2014	398	765850	0.519684
2015	339	806326	0.420425
2016	352	869666	0.404753
2017	348	813598	0.42773
2018	292	904636	0.322782
2019	166	956390	0.173569
2020	7

## Sheet: 2E-convention. antipsy.
("conventional antipsychotic"[Title/Abstract]) OR ("conventional antipsychotics"[Title/Abstract]) OR ("conventional neuroleptic"[Title/Abstract]) OR ("conventional neuroleptics"[Title/Abstract])
Title/Abstracts; F:(MEDLINE / Journal Article)
Year	Count	Number of Citations / year (thsd)	Normalized Count (‰)
1965	0	151635	0
1966	0	164545	0		Search:08.05.2020
1967	0	168310	0
1968	0	192923	0
1969	0	210602	0
1970	0	210000	0
1971	0	224619	0
1972	0	233377	0
1973	1	207816	0.00481195
1974	0	224318	0
1975	1	220800	0.00452899
1976	1	320700	0.00311818
1977	0	259980	0
1978	0	232563	0
1979	1	254210	0.00393376
1980	3	266730	0.0112473
1981	0	279105	0
1982	1	282950	0.00353419
1983	0	310445	0
1984	2	306263	0.00653034
1985	2	307333	0.0065076
1986	7	316585	0.022111
1987	5	326162	0.0153298
1988	3	329019	0.00911801
1989	3	372806	0.00804708
1990	4	391172	0.0102257
1991	4	363344	0.0110089
1992	9	401562	0.0224125
1993	13	376312	0.0345458
1994	12	367877	0.0326196
1995	21	392354	0.0535231
1996	30	322825	0.0929296
1997	44	519012	0.0847765
1998	46	411921	0.111672
1999	66	434000	0.152074
2000	71	442000	0.160633
2001	69	463000	0.149028
2002	89	502000	0.177291
2003	114	526000	0.21673
2004	112	571000	0.196147
2005	98	606000	0.161716
2006	86	623089	0.138022
2007	62	670943	0.0924073
2008	62	671904	0.0922751
2009	37	712675	0.0519171
2010	23	699420	0.0328844
2011	27	724831	0.0372501
2012	29	760903	0.0381126
2013	19	734052	0.0258837
2014	19	765850	0.024809
2015	16	806326	0.0198431
2016	12	869666	0.0137984
2017	13	813598	0.0159784
2018	13	904636	0.0143704
2019	4	956390	0.00418239
2020

## Sheet: 2F-haloperidol
(("haloperidol"[Title/Abstract]) AND ("extrapyramidal side effect"[Title/Abstract])) OR (("haloperidol"[Title/Abstract]) AND ("extrapyramidal side effects"[Title/Abstract])) OR (("haloperidol"[Title/Abstract]) AND ("extrapyramidal symptom"[Title/Abstract])) OR (("haloperidol"[Title/Abstract]) AND ("extrapyramidal symptoms"[Title/Abstract]))
Title/Abstracts; F:(MEDLINE / Journal Article)
Year	Count	Number of Citations / year (thsd)	Normalized Count (‰)
1965		151635	0
1966		164545	0		Search date
1967		168310	0		2020-05-08
1968		192923	0
1969		210602	0
1970		210000	0
1971		224619	0
1972	1	233377	0.00428491
1973	1	207816	0.00481195
1974	5	224318	0.0222898
1975	6	220800	0.0271739
1976	6	320700	0.0187091
1977	3	259980	0.0115393
1978	5	232563	0.0214996
1979	5	254210	0.0196688
1980	7	266730	0.0262438
1981	7	279105	0.0250802
1982	7	282950	0.0247394
1983	4	310445	0.0128847
1984	13	306263	0.0424472
1985	21	307333	0.0683298
1986	11	316585	0.0347458
1987	11	326162	0.0337256
1988	17	329019	0.0516687
1989	37	372806	0.0992473
1990	17	391172	0.0434591
1991	26	363344	0.0715575
1992	29	401562	0.072218
1993	32	376312	0.0850358
1994	24	367877	0.0652392
1995	33	392354	0.0841077
1996	47	322825	0.14559
1997	40	519012	0.0770695
1998	39	411921	0.0946783
1999	46	434000	0.105991
2000	41	442000	0.0927602
2001	36	463000	0.0777538
2002	45	502000	0.0896414
2003	49	526000	0.0931559
2004	30	571000	0.0525394
2005	38	606000	0.0627063
2006	39	623089	0.0625914
2007	40	670943	0.0596176
2008	24	671904	0.0357194
2009	29	712675	0.0406918
2010	38	699420	0.0543307
2011	35	724831	0.0482871
2012	31	760903	0.0407411
2013	17	734052	0.0231591
2014	17	765850	0.0221976
2015	15	806326	0.0186029
2016	9	869666	0.0103488
2017	18	813598	0.0221239
2018	7	904636	0.00773792
2019		956390	0
2020

## Sheet: 2F-olanzapine
(("olanzapine"[Title/Abstract]) AND ("extrapyramidal side effect"[Title/Abstract])) OR (("olanzapine"[Title/Abstract]) AND ("extrapyramidal side effects"[Title/Abstract])) OR (("olanzapine"[Title/Abstract]) AND ("extrapyramidal symptom"[Title/Abstract])) OR (("olanzapine"[Title/Abstract]) AND ("extrapyramidal symptoms"[Title/Abstract]))
Title/Abstracts; F:(MEDLINE / Journal Article)
Year	Count	Number of Citations / year (thsd)	Normalized Count (‰)
1965	0	151635	0
1966	0	164545	0		Search date
1967	0	168310	0		2020-05-08
1968	0	192923	0
1969	0	210602	0
1970	0	210000	0
1971	0	224619	0
1972	0	233377	0
1973	0	207816	0
1974	0	224318	0
1975	0	220800	0
1976	0	320700	0
1977	0	259980	0
1978	0	232563	0
1979	0	254210	0
1980	0	266730	0
1981	0	279105	0
1982	0	282950	0
1983	0	310445	0
1984	0	306263	0
1985	0	307333	0
1986	0	316585	0
1987	0	326162	0
1988	0	329019	0
1989	0	372806	0
1990	0	391172	0
1991	0	363344	0
1992	1	401562	0.00249028
1993	0	376312	0
1994	0	367877	0
1995	5	392354	0.0127436
1996	7	322825	0.0216836
1997	17	519012	0.0327545
1998	19	411921	0.0461253
1999	37	434000	0.0852535
2000	34	442000	0.0769231
2001	27	463000	0.0583153
2002	42	502000	0.0836653
2003	45	526000	0.0855513
2004	54	571000	0.0945709
2005	46	606000	0.0759076
2006	47	623089	0.0754306
2007	41	670943	0.061108
2008	33	671904	0.0491142
2009	32	712675	0.0449013
2010	26	699420	0.0371737
2011	33	724831	0.0455279
2012	39	760903	0.0512549
2013	29	734052	0.0395067
2014	24	765850	0.0313377
2015	14	806326	0.0173627
2016	19	869666	0.0218475
2017	15	813598	0.0184366
2018	17	904636	0.0187921
2019	5	956390	0.00522799
2020

## Sheet: 2F-quetiapine
(("quetiapine"[Title/Abstract]) AND ("extrapyramidal side effect"[Title/Abstract])) OR (("quetiapine"[Title/Abstract]) AND ("extrapyramidal side effects"[Title/Abstract])) OR (("quetiapine"[Title/Abstract]) AND ("extrapyramidal symptom"[Title/Abstract])) OR (("quetiapine"[Title/Abstract]) AND ("extrapyramidal symptoms"[Title/Abstract]))
Title/Abstracts; F:(MEDLINE / Journal Article)
Year	Count	Number of Citations / year (thsd)	Normalized Count (‰)
1965		151635	0
1966		164545	0		Search date
1967		168310	0		2020-05-08
1968		192923	0
1969		210602	0
1970		210000	0
1971		224619	0
1972		233377	0
1973		207816	0
1974		224318	0
1975		220800	0
1976		320700	0
1977		259980	0
1978		232563	0
1979		254210	0
1980		266730	0
1981		279105	0
1982		282950	0
1983		310445	0
1984		306263	0
1985		307333	0
1986		316585	0
1987		326162	0
1988		329019	0
1989		372806	0
1990		391172	0
1991		363344	0
1992		401562	0
1993		376312	0
1994		367877	0
1995		392354	0
1996	1	322825	0.00309765
1997	5	519012	0.00963369
1998	9	411921	0.0218488
1999	14	434000	0.0322581
2000	21	442000	0.0475113
2001	15	463000	0.0323974
2002	22	502000	0.0438247
2003	19	526000	0.0361217
2004	39	571000	0.0683012
2005	19	606000	0.0313531
2006	38	623089	0.0609865
2007	34	670943	0.0506749
2008	19	671904	0.0282778
2009	18	712675	0.025257
2010	16	699420	0.0228761
2011	18	724831	0.0248334
2012	14	760903	0.0183992
2013	14	734052	0.0190722
2014	8	765850	0.0104459
2015	11	806326	0.0136421
2016	9	869666	0.0103488
2017	9	813598	0.011062
2018	13	904636	0.0143704
2019	6	956390	0.00627359
2020

## Sheet: 2F-risperidone
(("risperidone"[Title/Abstract]) AND ("extrapyramidal side effect"[Title/Abstract])) OR (("risperidone"[Title/Abstract]) AND ("extrapyramidal side effects"[Title/Abstract])) OR (("risperidone"[Title/Abstract]) AND ("extrapyramidal symptom"[Title/Abstract])) OR (("risperidone"[Title/Abstract]) AND ("extrapyramidal symptoms"[Title/Abstract]))
Title/Abstracts; F:(MEDLINE / Journal Article)
Year	Count	Number of Citations / year (thsd)	Normalized Count (‰)
1965		151635	0		Search date
1966		164545	0		2020-05-08
1967		168310	0
1968		192923	0
1969		210602	0
1970		210000	0
1971		224619	0
1972		233377	0
1973		207816	0
1974		224318	0
1975		220800	0
1976		320700	0
1977		259980	0
1978		232563	0
1979		254210	0
1980		266730	0
1981		279105	0
1982		282950	0
1983		310445	0
1984		306263	0
1985		307333	0
1986		316585	0
1987		326162	0
1988	2	329019	0.00607868
1989	2	372806	0.00536472
1990	1	391172	0.00255642
1991	2	363344	0.00550443
1992	6	401562	0.0149417
1993	12	376312	0.0318884
1994	14	367877	0.0380562
1995	26	392354	0.0662667
1996	29	322825	0.089832
1997	31	519012	0.0597289
1998	33	411921	0.0801124
1999	41	434000	0.09447
2000	45	442000	0.10181
2001	40	463000	0.0863931
2002	50	502000	0.0996016
2003	48	526000	0.0912548
2004	67	571000	0.117338
2005	55	606000	0.0907591
2006	56	623089	0.0898748
2007	56	670943	0.0834646
2008	51	671904	0.0759037
2009	37	712675	0.0519171
2010	40	699420	0.0571902
2011	33	724831	0.0455279
2012	39	760903	0.0512549
2013	31	734052	0.0422313
2014	19	765850	0.024809
2015	15	806326	0.0186029
2016	24	869666	0.0275968
2017	14	813598	0.0172075
2018	20	904636	0.0221083
2019	7	956390	0.00731919
2020
